# Supplementary material for: An algorithm for calculating top-dimensional bounding chains
Source: PeerJ Comput Sci. 2018 May 28;4:e153. doi: 10.7717/peerj-cs.153 (PMC7924431; doi:10.7717/peerj-cs.153)
Supplement: Supplemental Information 1 — Files with data used to produce Table 1 and the graphs in Figure 2. All timings were obtained by running the tests available in the code repository https://www.github.com/crvs/coeff-flow. [file peerj-cs-04-153-s001.zip]

Archive with 5 entries (5 files):
- parse_results.r
- README.md
- README.md~
- results.csv
- small_test.txt
