# Supplementary material for: An algorithm for calculating top-dimensional bounding chains
Source: PeerJ Comput Sci. 2018 May 28;4:e153. doi: 10.7717/peerj-cs.153 (PMC7924431; doi:10.7717/peerj-cs.153)
Supplement: Supplemental Information 1 — Files with data used to produce Table 1 and the graphs in Figure 2. All timings were obtained by running the tests available in the code repository https://www.github.com/crvs/coeff-flow. [file peerj-cs-04-153-s001.zip › README.md~]

# Tests

the current folder contains the outputs from the tests run, namely the timing information of the tests:

**small\_test.txt** contains the output from running `Coefficient-Flow` on the bunny and bee meshes presented in Figure 1. The resulting times and mesh sizes are reported in Table 1.

**results.csv** contains the timing information used to construct the plots in Figure 2.

**parse\_results.r** parses the contents of *results.csv* to produce the graphs in Figure 2.
