# Supplementary material for: An algorithm for calculating top-dimensional bounding chains
Source: PeerJ Comput Sci. 2018 May 28;4:e153. doi: 10.7717/peerj-cs.153 (PMC7924431; doi:10.7717/peerj-cs.153)
Supplement: Supplemental Information 1 — Files with data used to produce Table 1 and the graphs in Figure 2. All timings were obtained by running the tests available in the code repository https://www.github.com/crvs/coeff-flow. [file peerj-cs-04-153-s001.zip › results.csv]

faces	edges	vertices	Eigen	coeff_flow
164	253	90	0.000169	0.000882
390	591	202	0.000642	0.002435
642	970	329	0.001221	0.003599
817	1234	418	0.002091	0.004767
947	1429	483	0.002172	0.005414
1126	1697	572	0.002751	0.00673
1286	1939	654	0.003323	0.007485
1538	2317	780	0.004422	0.008647
1838	2768	931	0.006704	0.010413
1793	2698	906	0.006441	0.011273
4329	6500	2172	0.021618	0.025164
5470	8212	2743	0.031127	0.034008
8060	12099	4040	0.056685	0.050556
9631	14455	4825	0.077084	0.060233
12637	18963	6327	0.119275	0.080588
13291	19944	6654	0.132652	0.086657
16691	25045	8355	0.186208	0.108339
18036	27063	9028	0.216503	0.122904
18064	27105	9042	0.213189	0.118363
38850	58284	19435	0.820298	0.268643
55589	83394	27806	1.74051	0.373438
84036	126065	42030	5.01621	0.577474
121239	181872	60634	9.32713	0.843176
153029	229559	76531	15.6692	1.10594
152803	229220	76418	15.427	1.08363
390344	585542	195199	82.3095	3.01649
820335	1230536	410202	291.247	6.70291
164	253	90	0.00017	0.000875
411	623	213	0.000681	0.00238
624	942	319	0.001172	0.003788
861	1299	439	0.001842	0.005172
1029	1554	526	0.002625	0.00587
1212	1826	615	0.003005	0.009231
1333	2008	676	0.00349	0.007611
1650	2484	835	0.004978	0.010135
1631	2453	823	0.004908	0.009897
1874	2821	948	0.0075	0.010903
4245	6374	2130	0.020809	0.024291
5414	8128	2715	0.032866	0.032577
8422	12642	4221	0.061267	0.052842
10960	16449	5490	0.094296	0.069405
12303	18462	6160	0.115096	0.07932
14900	22358	7459	0.155448	0.095487
15412	23126	7715	0.163835	0.09849
18550	27834	9285	0.221759	0.120253
18006	27018	9013	0.21152	0.116368
40776	61173	20398	0.915008	0.290796
59227	88851	29625	2.03955	0.404786
74676	112026	37351	3.75357	0.519771
107462	161206	53745	8.44954	0.74523
117847	176784	58938	9.88101	0.85114
161352	242044	80693	15.2879	1.14303
199	305	107	0.000232	0.00112
357	543	187	0.000567	0.001942
529	802	274	0.000936	0.002895
813	1226	414	0.001717	0.004465
896	1352	457	0.002913	0.005034
1205	1816	612	0.0029	0.009518
1407	2119	713	0.00372	0.008211
1467	2210	744	0.004	0.008959
1681	2529	849	0.005091	0.009943
1973	2970	998	0.00677	0.011913
3847	5777	1931	0.01847	0.023291
6224	9344	3121	0.037837	0.037197
7357	11044	3688	0.049905	0.044937
9019	13537	4519	0.067995	0.061679
12385	18585	6201	0.114202	0.078748
13207	19818	6612	0.127248	0.083389
15144	22724	7581	0.160007	0.098361
16623	24943	8321	0.189992	0.105133
21047	31580	10534	0.273543	0.136205
37820	56739	18920	0.76671	0.255727
57097	85656	28560	1.94524	0.380601
78156	117245	39090	4.17561	0.563515
106821	160244	53424	8.49642	0.793006
146307	219476	73170	15.8081	1.09828
152777	229181	76405	16.0135	1.06591
428112	642189	214078	102.576	3.34333
654675	982043	327369	204.559	5.23099
852453	1278719	426267	322.65	6.86519
1050729	1576135	525407	440.717	8.75696
1162563	1743892	581330	520.987	9.71026
1351316	2027031	675716	668.638	10.9834
1604912	2407431	802520	871.58	13.5973
164	253	90	0.000186	0.00088
366	554	189	0.000581	0.002105
614	928	315	0.001244	0.003506
711	1076	366	0.001365	0.003987
993	1497	505	0.002795	0.005683
1192	1797	606	0.003053	0.006757
1304	1966	663	0.003345	0.0099
1585	2387	803	0.004891	0.009252
1662	2502	841	0.005144	0.009741
1830	2755	926	0.006093	0.012212
4367	6557	2191	0.022206	0.024518
5777	8673	2897	0.033006	0.03573
8224	12345	4122	0.057369	0.050038
9039	13567	4529	0.066928	0.055314
12017	18033	6017	0.109035	0.077082
14912	22376	7465	0.15611	0.095213
16331	24505	8175	0.179415	0.107042
18452	27687	9236	0.220032	0.121948
18058	27096	9039	0.2114	0.117433
40512	60777	20266	0.857697	0.268575
63145	94728	31584	2.43564	0.424263
73817	110737	36921	3.46643	0.497176
100241	150374	50134	6.44541	0.695446
114096	171157	57062	9.49323	0.803099
144399	216614	72216	15.285	1.02534
213038	319576	106539	26.1907	1.5522
179	273	95	0.000193	0.000941
351	533	183	0.000538	0.002027
587	888	302	0.001111	0.003581
753	1139	387	0.001583	0.004361
930	1402	473	0.002104	0.005509
1182	1782	601	0.004371	0.007167
1316	1981	666	0.00356	0.00792
1563	2352	790	0.004536	0.009111
1870	2815	946	0.007051	0.01112
2178	3273	1096	0.007926	0.013263
3596	5401	1806	0.016705	0.021046
5823	8742	2920	0.034409	0.035073
7427	11149	3723	0.050451	0.075034
9765	14656	4892	0.075379	0.060567
12855	19290	6436	0.122944	0.081104
14146	21227	7082	0.143692	0.103192
15887	23839	7953	0.171384	0.105113
18874	28320	9447	0.229245	0.120766
18540	27819	9280	0.219453	0.130253
40528	60801	20274	0.841661	0.269542
55451	83187	27737	1.7198	0.370985
80218	120338	40121	4.47481	0.546781
145157	217751	72595	12.9696	1.02862
200550	300841	100292	23.5965	1.48194
396211	594336	198126	84.852	2.99869
541332	812029	270698	144.186	4.2055
190	292	103	0.000271	0.001057
405	614	210	0.000649	0.002294
546	828	283	0.000939	0.003118
854	1291	438	0.001849	0.005176
1007	1515	509	0.002369	0.005593
1174	1770	597	0.002863	0.006554
1498	2255	758	0.004139	0.008391
1539	2315	777	0.004664	0.009129
1915	2882	968	0.006082	0.010932
1943	2924	982	0.006253	0.011031
4193	6296	2104	0.021326	0.024857
5737	8613	2877	0.034359	0.033495
8192	12297	4106	0.058777	0.049899
9551	14335	4785	0.074543	0.062988
12777	19173	6397	0.121709	0.080225
14780	22178	7399	0.154521	0.097583
16143	24223	8081	0.180234	0.112273
16419	24637	8219	0.186679	0.110751
19144	28725	9582	0.245103	0.132834
36382	54582	18201	0.705368	0.241204
63935	95913	31979	2.55365	0.432534
85252	127889	42638	5.11707	0.606618
112156	168247	56092	8.8074	0.771341
143493	215255	71763	13.3507	1.08483
425219	637848	212630	95.1115	3.20165
559823	839764	279942	157.848	4.46477
753367	1130085	376719	264.321	7.39161
1063403	1595144	531742	454.292	8.86043
1282870	1924352	641483	614.694	10.7011
178	274	97	0.0002	0.001011
375	569	195	0.000576	0.002086
582	882	301	0.001008	0.003313
777	1173	397	0.001624	0.004317
1002	1509	508	0.002389	0.005597
1225	1846	622	0.00319	0.006792
1461	2201	741	0.003872	0.008192
1504	2263	760	0.004282	0.009677
1826	2750	925	0.006796	0.010503
2132	3204	1073	0.008649	0.011977
4329	6500	2172	0.022112	0.025068
6060	9098	3039	0.036077	0.036326
8238	12366	4129	0.057526	0.049924
9667	14509	4843	0.076544	0.062102
11393	17097	5705	0.100237	0.073904
13469	20211	6743	0.134354	0.088481
14686	22037	7352	0.151736	0.093556
16865	25306	8442	0.187286	0.108575
20907	31370	10464	0.27353	0.142434
38408	57621	19214	0.750779	0.251467
56469	84714	28246	1.91861	0.398302
74914	112383	37470	3.72588	0.526161
113306	169972	56667	8.50803	0.792542
152017	228041	76025	14.7277	1.116
203024	304559	101536	24.4612	1.48193
191	292	102	0.00023	0.001239
367	560	194	0.000572	0.002098
591	894	304	0.001101	0.003812
760	1148	389	0.001548	0.00502
953	1438	486	0.002237	0.006073
1229	1853	625	0.003247	0.009397
1443	2172	730	0.004151	0.010242
1529	2303	775	0.005182	0.010719
1738	2617	880	0.005516	0.012181
2012	3024	1013	0.006992	0.016053
3701	5558	1858	0.017652	0.025403
6378	9575	3198	0.040354	0.045219
8406	12618	4213	0.062436	0.06257
8997	13504	4508	0.070847	0.076333
412499	618772	206274	94.2368	3.16339
547183	820801	273619	148.621	4.37997
761896	1142870	380975	271.599	6.28996
977595	1466438	488844	396.626	7.95335
1306531	1959846	653316	630.954	11.1192
1495148	2242777	747630	783.73	14.5819
1579826	2369792	789967	861.382	13.0242
1908338	2862567	954230	1207.44	16.3268
174	266	93	0.000184	0.000992
418	635	218	0.000653	0.00242
578	874	297	0.001021	0.003163
735	1111	377	0.001433	0.004097
931	1405	475	0.002156	0.005246
1206	1819	614	0.002881	0.006946
1349	2033	685	0.003729	0.007738
1467	2210	744	0.004068	0.008355
1850	2784	935	0.005878	0.011104
2176	3270	1095	0.007603	0.012536
3807	5717	1911	0.017932	0.024748
5809	8721	2913	0.034341	0.035074
7944	11925	3982	0.056681	0.04835
9371	14065	4695	0.072249	0.058949
12597	18903	6307	0.119131	0.083764
13013	19527	6515	0.126111	0.085859
16457	24694	8238	0.180766	0.104614
17113	25678	8566	0.18891	0.107844
20647	30980	10334	0.260212	0.13279
42322	63492	21171	0.981383	0.289755
61501	92262	30762	2.49421	0.432128
74005	111019	37015	3.83028	0.521608
122559	183852	61294	12.4323	0.876339
135213	202835	67623	13.5501	0.968676
156492	234754	78263	14.8557	1.15001
207981	311990	104010	26.228	1.50702
379015	568545	189531	78.1985	2.97518
646300	969483	323184	209.003	5.49444
763745	1145656	381912	271.408	6.20078
950963	1426483	475521	380.428	7.63265
1156493	1734788	578296	527.53	9.82003
1487686	2231587	743902	792.414	12.8374
1512191	2268346	756156	814.305	12.7485
