# Supplementary material for: An algorithm for calculating top-dimensional bounding chains
Source: PeerJ Comput Sci. 2018 May 28;4:e153. doi: 10.7717/peerj-cs.153 (PMC7924431; doi:10.7717/peerj-cs.153)
Supplement: Supplemental Information 1 — Files with data used to produce Table 1 and the graphs in Figure 2. All timings were obtained by running the tests available in the code repository https://www.github.com/crvs/coeff-flow. [file peerj-cs-04-153-s001.zip › small_test.txt]

*********************************************
* raw output from testing the coefficient-flow
* and Eigen implementations three meshes:
*
*   Bunny         -- bunny2.yaml
*   Bee(sample)   -- smallfly2.yaml
*   Bee(full)     -- bigfly2.yaml
*
* the outputs from a similar (previous) run
* were used to create Table 1
*
* the algorithms were run on a cpu
* Intel(R) Core(TM) i7-4790K CPU @ 4.00GHz
* using a single thread
*********************************************

*** test run on the bunny mesh
*********************************************

$./yamltest "../test/bunny2.yaml"

performing the single cycle test with parameters:
file containing the mesh: /home/crvs/dev-cpp/quotient/bun_zipper.ply
points that will form a cycle:
  * -0.056566 0.11693 0.037428
  * -0.043453 0.12491 0.021681
  * -0.049363 0.1301 -0.001392
  * -0.060922 0.118124 -0.010668
  * -0.07775 0.112676 -0.003821
  * -0.087117 0.110466 0.010362
  * -0.081251 0.108802 0.02932
  * -0.056566 0.11693 0.037428

mesh has 35947 vertices and 69663 faces
read mesh in 85178 clock cycles 0.085178 seconds
created complex in 271635 clock cycles 0.271635 seconds
complex comosition:
    number of faces: 69663
    number of edges: 104496
    number of vertices: 34834
created snapper in 62021 clock cycles 0.062021 seconds
snapped path in 76809 clock cycles 0.076809 seconds
computed path contains 126 points
produced chain from path in 313 clock cycles 0.000313 seconds
calculated boundary matrices in 52041 clock cycles        0.052041 seconds
calculated bounding chain (using Eigen) in 2108275        clock cycles 2.10827 seconds
calculated the hasse diagram in 112543 clock cycles 0.112543 seconds
calculated bounding chain using coeff_flow in 493811 clock cycles 0.493811 seconds

*** test run on the small version of the fly mesh
*********************************************

$ ./yamltest "../test/smallfly2.yaml"

performing the single cycle test with parameters:
file containing the mesh: /home/crvs/meshes/eulaema_meriana_bee-scale_mm-small-processed.ply
points that will form a cycle:
  * 25.5434 14.8858 3.5472
  * 25.5508 14.6806 3.56765
  * 25.2958 14.68 3.72186
  * 25.1884 14.7552 3.71252
  * 25.0437 14.6914 3.49426
  * 25.2255 14.9671 3.4482
  * 25.4223 14.9637 3.54651
  * 25.5434 14.8858 3.5472

index of face to be null: 247838

mesh has 249926 vertices and 499932 faces
read mesh in 609406 clock cycles 0.609406 seconds
created complex in 731239 clock cycles 0.731239 seconds
complex comosition:
    number of faces: 499932
    number of edges: 749898
    number of vertices: 249926
created snapper in 429118 clock cycles 0.429118 seconds
snapped path in 581353 clock cycles 0.581353 seconds
computed path contains 29 points
produced chain from path in 1042 clock cycles 0.001042 seconds
calculated boundary matrices in 344847 clock cycles        0.344847 seconds
calculated bounding chain (using Eigen) in 113820935        clock cycles 113.821 seconds
null cell: 121503 121427 121422
calculated the hasse diagram in 766236 clock cycles 0.766236 seconds
calculated bounding chain using coeff_flow in 3047232 clock cycles 3.04723 seconds

*** test run on the big version of the mesh
*********************************************

$ ./yamltest "../test/bigfly2.yaml"
performing the single cycle test with parameters:
file containing the mesh: /home/crvs/meshes/eulaema_meriana_bee-scale_mm-1M_triangle_processed.ply
points that will form a cycle:
  * 5.65903 16.7267 18.0034
  * 7.10367 18.6627 19.2833
  * 9.57703 17.4302 19.7617
  * 10.0102 15.341 19.8464
  * 9.33413 12.5393 19.3369
  * 7.04811 11.3196 18.3071
  * 5.34194 13.4126 17.8765
  * 5.53445 14.2775 17.3656
  * 5.65903 16.7267 18.0034

index of face to be null: 469054

mesh has 499892 vertices and 999864 faces
read mesh in 1292787 clock cycles 1.29279 seconds
created complex in 106417016 clock cycles 106.417 seconds
complex comosition:
    number of faces: 999864
    number of edges: 1499796
    number of vertices: 499892
created snapper in 1525833 clock cycles 1.52583 seconds
snapped path in 1662959 clock cycles 1.66296 seconds
computed path contains 151 points
produced chain from path in 2749 clock cycles 0.002749 seconds
calculated boundary matrices in 1098409 clock cycles        1.09841 seconds
calculated bounding chain (using Eigen) in 617662609        clock cycles 617.663 seconds
null cell: 412203 260062 113627
calculated the hasse diagram in 2556178 clock cycles 2.55618 seconds
calculated bounding chain using coeff_flow in 7125972 clock cycles 7.12597 seconds
